# Supplementary material for: T-Cell Receptor β Chain and B-Cell Receptor Repertoires in Chronic Hepatitis B Patients with Coexisting HBsAg and Anti-HBs
Source: Pathogens. 2022 Jun 26;11(7):727. doi: 10.3390/pathogens11070727 (PMC9318409; doi:10.3390/pathogens11070727)
Supplement: Supplementary file 1 [file pathogens-11-00727-s001.zip]

Archive with 1 entries (1 files):
- pathogens-1751438-supplementary.pdf
